# Supplementary material for: HDAC inhibition potentiates anti-tumor activity of macrophages and enhances anti-PD-L1-mediated tumor suppression
Source: Oncogene. 2021 Feb 9;40(10):1836–50. doi: 10.1038/s41388-020-01636-x (PMC7946638; doi:10.1038/s41388-020-01636-x)
Supplement: Supplementary file 3 — Supplementary Table 1 [file 41388_2020_1636_MOESM3_ESM.xlsx]

## Sheet: Sheet1
Supplementary Table 1. List of primers for qPCR
Gene	Forward (5'-3')				Reverse (5’-3’)
β-actin	CAACGAGCGGTTCCGATG				GCCACAGGATTCCATACCCA
Arg-1	CTCCAAGCCAAAGTCCTTAGAG				AGGAGCTGTCATTAGGGACATC
Ym-1	CAGGTCTGGCAATTCTTCTGAA				GTCTTGCTCATGTGTGTAAGTGA
CD206	CTCTGTTCAGCTATTGGACGC				CGGAATTTCTGGGATTCAGCTTC
Fizz1	GGATGCCAACTTTGAATAGGA				GGATAGTTAGCTGGATTGGCA
Nos2	TCCTGGACATTACGACCCCT				CTCTGAGGGCTGACACAAGG
TNF-α	CCAGACCCTCACACTCAGATCATC				GCGTAGACAAGGTACAACCCATCG
IL-1β	GAAATGCCACCTTTTGACAGTG				TGGATGCTCTCATCAGGACAG
IL-6	AGACTTCCATCCAGTTGCCTT				TTCTCATTTCCACGATTTCCC
CXCL9	TCCTTTTGGGCATCATCTTCC				TTTGTAGTGGATCGTGCCTCG
CXCL10	CCAAGTGCTGCCGTCATTTTC				GGCTCGCAGGGATGATTTCAA
CXCL11	GGCTTCCTTATGTTCAAACAGGG				GCCGTTACTCGGGTAAATTACA
PD-L1	CTCGCCTGCAGATAGTTCCC				GGGAATCTGCACTCCATCGT
